# Supplementary material for: Persian adaptation and validation of the user version of The Mobile Application Rating Scale (uMARS)
Source: PLoS One. 2025 Apr 2;20(4):e0320349. doi: 10.1371/journal.pone.0320349 (PMC11964225; doi:10.1371/journal.pone.0320349)
Supplement: Data — (XLSX) [file pone.0320349.s001.xlsx]

## Sheet: APP1
	Question1	Question2	Question3	Question4	Question5	Question6	Question7	Question8	Question9	Question10	Question11	Question12	Question13	Question14	Question15	Question16	Question17	Question18	Question19	Question20	Question21	Question22	Question23	Question24	Question25	Question26
Questioner1	3	5	2	3	3	4	3	4	5	4	4	3	4	3	4	5	4	3	3	3	4	5	5	5	4	4
Questioner2	3	5	3	4	5	4	4	4	5	5	5	4	5	4	4	5	5	4	4	5	4	4	4	4	5	3
Questioner3	5	4	3	3	3	5	4	5	5	5	5	5	5	4	3	5	4	4	3	4	4	2	4	5	3	5
Questioner4	3	3	2	3	4	5	3	3	4	2	3	2	3	2	5	3	4	3	3	2	5	4	4	5	3	3
Questioner5	3	5	5	5	3	4	4	4	5	5	5	4	5	3	4	4	5	4	5	3	4	4	5	5	4	2
Questioner6	3	4	3	3	3	4	5	5	5	5	3	4	5	4	5	5	5	3	5	3	5	5	3	4	5	5
Questioner7	5	5	5	5	5	4	4	5	5	5	5	5	4	3	5	5	5	4	4	4	5	5	3	5	3	3
Questioner8	3	1	3	2	3	4	4	2	5	4	3	4	2	2	3	3	4	2	3	2	4	4	5	4	4	2
Questioner9	4	4	5	5	5	5	5	5	4	5	4	3	5	3	4	5	4	3	4	3	5	3	4	4	4	3
Questioner10	5	4	4	3	4	5	4	4	5	5	4	5	4	3	3	5	4	3	4	5	3	2	3	2	3	3
Questioner11	3	4	2	2	3	4	5	5	4	3	5	3	2	4	5	4	4	3	3	4	3	4	5	5	5	4
Questioner12	4	5	3	3	5	4	3	4	5	3	4	2	4	4	4	5	3	3	3	4	5	5	5	5	4	3
Questioner13	3	4	2	3	3	1	3	3	4	5	5	3	5	4	5	4	4	4	3	3	5	5	5	4	4	5
Questioner14	5	2	5	5	4	5	4	5	5	4	3	5	3	3	3	3	4	3	3	5	2	5	4	4	5	4
Questioner15	3	5	2	3	4	3	4	4	4	5	5	3	3	3	2	3	5	4	3	4	4	5	5	4	4	4
Questioner16	4	4	3	1	3	4	5	4	4	4	5	3	5	4	5	5	3	3	5	3	5	5	5	5	4	3
Questioner17	3	5	3	2	3	5	4	5	3	4	4	2	4	4	4	4	4	3	3	3	4	4	4	3	3	3
Questioner18	4	4	3	3	5	5	4	4	5	4	5	3	5	3	3	3	4	4	3	5	4	5	5	3	4	4
Questioner19	3	5	3	2	3	2	2	4	4	4	3	3	3	3	4	5	4	3	3	2	4	4	5	5	5	4
Questioner20	5	5	5	5	3	5	4	5	5	5	4	4	5	4	5	5	4	3	3	3	5	3	5	4	3	3
Questioner21	4	4	2	3	3	5	4	4	4	4	4	3	3	2	5	4	5	4	3	3	4	4	4	3	4	4
Questioner22	4	2	2	3	3	4	3	5	3	5	5	4	4	3	4	5	3	5	4	3	5	5	5	5	5	3
Questioner23	4	5	3	5	5	3	4	3	4	4	4	4	4	3	3	4	5	3	3	3	5	5	5	5	3	4
Questioner24	3	4	3	3	4	4	3	3	4	5	5	4	4	4	4	4	5	3	4	3	4	4	4	5	4	5
Questioner25	3	5	2	4	4	5	5	5	4	4	5	3	5	3	5	5	5	4	3	4	5	5	5	4	5	3
Questioner26	4	5	3	5	5	4	4	5	3	4	3	2	5	3	5	5	4	3	3	3	3	4	5	5	3	3
Questioner27	4	4	3	3	4	5	5	4	5	5	5	3	5	4	5	3	5	3	4	3	2	4	5	5	5	3
Questioner28	4	4	5	2	3	4	3	4	3	3	2	3	3	3	4	4	4	4	3	3	5	4	2	4	3	4
Questioner29	3	4	1	2	4	4	4	5	5	4	4	5	5	4	5	5	4	4	4	3	4	5	5	5	3	3
Questioner30	4	4	3	5	4	5	5	4	5	5	4	5	5	4	4	5	5	5	5	5	4	4	5	5	3	3
Questioner31	4	5	2	3	4	3	1	3	2	5	5	2	4	3	2	2	5	3	4	3	5	3	5	4	3	3
Questioner32	3	5	5	3	4	4	5	4	5	4	5	5	5	3	5	4	5	4	4	2	5	5	5	5	3	4
Questioner33	3	2	2	2	3	3	2	1	2	3	5	2	3	5	5	5	5	3	3	3	5	2	5	4	3	4
Questioner34	4	4	3	4	3	4	4	5	4	4	5	3	4	3	4	5	5	3	5	3	5	5	5	4	5	3
Questioner35	5	4	3	3	4	5	5	4	5	4	3	4	4	5	5	5	5	4	4	3	3	4	5	4	3	3
Questioner36	5	5	5	5	3	4	4	4	5	4	5	5	5	3	4	4	4	5	5	5	4	4	3	4	5	4
Questioner37	3	4	2	3	4	5	3	5	5	4	4	3	5	4	5	3	4	3	4	3	4	4	5	5	4	4
Questioner38	4	3	1	3	3	4	4	5	3	4	4	4	5	5	4	4	5	5	2	3	5	4	5	5	4	3
Questioner39	4	5	4	3	4	5	4	5	4	5	4	4	4	4	5	5	5	4	3	5	3	4	4	4	4	2
Questioner40	1	4	2	2	1	5	3	4	3	4	3	2	2	3	4	4	4	4	4	3	3	4	4	5	3	3
Questioner41	3	5	2	2	4	5	5	4	4	5	5	3	4	4	5	5	5	4	5	5	5	4	5	4	4	4
Questioner42	3	4	5	4	5	5	4	5	5	3	5	5	5	4	3	5	5	4	4	3	5	4	5	4	4	3
Questioner43	4	2	2	3	4	4	3	2	3	3	4	3	3	3	5	4	3	2	3	4	5	3	3	4	2	4
Questioner44	3	4	2	2	3	3	4	3	4	5	5	2	5	4	2	4	4	3	3	3	4	5	2	5	3	3
Questioner45	4	5	3	3	4	2	3	1	2	4	5	3	4	4	5	5	4	2	3	3	4	4	4	5	4	4
Questioner46	3	3	1	2	4	5	3	4	4	4	3	3	5	3	4	4	3	3	3	3	4	4	5	4	3	3
Questioner47	3	4	2	3	3	4	3	3	2	3	3	2	3	3	4	2	4	3	1	2	3	4	4	4	5	3
Questioner48	5	5	5	5	3	5	4	3	4	4	4	3	5	5	5	3	4	4	4	3	4	4	5	3	5	4
Questioner49	3	5	2	2	4	3	3	4	4	3	3	2	4	3	5	4	4	3	3	3	3	5	5	5	4	3
Questioner50	3	4	1	2	2	4	3	4	3	3	2	3	3	3	4	3	4	3	3	3	4	4	3	2	3	5
Questioner51	3	5	5	5	3	5	3	5	5	5	5	4	5	4	5	4	5	4	5	5	4	3	5	2	4	4
Questioner52	4	4	3	3	4	5	3	5	5	3	4	3	5	5	4	5	4	3	3	1	4	4	4	4	3	2
Questioner53	3	5	5	5	3	5	4	5	4	5	5	3	3	3	5	5	3	3	3	3	4	5	4	4	4	2
Questioner54	4	5	3	3	3	4	3	4	4	4	5	5	5	3	5	5	2	2	1	2	2	4	4	5	4	3
Questioner55	3	2	2	2	4	4	3	5	5	5	4	2	4	4	5	4	4	3	3	3	3	5	3	3	3	1
Questioner56	3	4	3	3	3	3	3	4	4	2	3	3	2	3	3	2	4	2	2	3	3	5	4	5	3	3
Questioner57	3	5	3	2	3	4	3	5	5	2	2	2	4	3	4	4	4	3	1	2	4	5	5	4	3	2
Questioner58	5	5	5	5	4	2	4	4	3	4	5	2	3	2	5	3	3	2	3	3	4	4	5	4	5	3
Questioner59	3	5	2	3	3	4	3	4	3	3	4	2	2	1	5	3	5	3	2	2	4	4	5	4	4	4
Questioner60	3	2	1	3	1	3	2	4	2	4	5	3	4	2	1	3	3	3	4	4	5	4	2	3	3	2
Questioner61	4	3	2	2	3	4	4	5	4	5	4	3	4	4	5	3	4	4	3	2	3	4	5	3	4	3
Questioner62	4	4	3	3	4	3	3	5	2	4	2	2	3	3	1	4	5	2	3	2	4	4	4	5	3	3
Questioner63	4	3	3	3	3	5	4	5	5	5	4	3	2	3	3	2	3	3	2	3	4	2	5	4	3	4
Questioner64	3	5	2	3	2	5	4	5	5	5	5	5	5	4	4	4	3	4	3	1	4	4	3	5	5	3
Questioner65	3	2	3	1	3	5	5	4	5	5	5	5	2	3	3	4	4	1	2	2	4	5	4	4	4	3
Questioner66	4	4	4	3	5	4	3	5	5	5	5	5	5	4	5	5	5	5	3	3	4	5	5	5	5	3
Questioner67	3	4	2	2	3	5	3	5	5	3	5	4	5	4	5	5	3	3	4	2	5	5	4	4	3	5
Questioner68	3	2	3	1	3	3	4	4	4	3	2	3	2	3	3	4	1	3	1	2	4	4	5	5	3	3
Questioner69	4	5	5	5	3	4	3	4	3	5	4	5	4	4	4	5	5	5	5	5	5	4	4	5	3	3
Questioner70	3	4	3	3	4	1	3	1	3	2	3	2	3	2	3	5	3	4	2	3	5	5	4	3	3	4
Questioner71	4	3	1	2	3	4	4	3	5	3	4	3	3	2	4	3	4	4	3	2	5	5	5	5	3	3
Questioner72	5	5	5	5	3	5	4	4	5	4	5	4	4	3	4	5	4	2	3	5	4	4	3	5	2	4
Questioner73	4	3	2	2	3	2	3	5	5	3	2	2	5	4	5	4	5	4	3	3	5	5	4	5	3	3
Questioner74	3	5	3	3	3	5	3	4	4	2	4	1	3	3	2	2	5	4	5	5	4	4	4	4	2	3
Questioner75	4	1	2	2	2	3	2	3	4	3	3	3	1	2	3	1	4	2	3	2	3	4	3	4	3	1
Questioner76	4	3	2	3	3	4	3	5	3	5	5	3	4	3	4	5	5	5	4	4	5	5	3	5	3	3
Questioner77	3	5	2	2	4	5	5	5	5	4	4	3	5	5	5	4	5	3	5	5	3	4	5	5	3	2
Questioner78	3	3	2	3	4	5	4	5	3	4	5	4	3	3	3	4	3	3	4	3	5	5	4	4	3	2
Questioner79	4	4	2	4	3	4	5	5	3	5	4	3	5	4	5	5	5	5	5	4	5	5	5	5	3	3
Questioner80	3	4	5	5	4	5	3	5	4	4	5	5	5	5	4	5	4	3	5	2	3	5	4	5	3	5
Questioner81	2	3	3	3	2	3	3	2	3	2	3	2	3	3	5	3	1	2	1	3	5	2	5	3	2	4
Questioner82	4	4	3	2	3	4	2	3	3	2	3	3	5	5	4	5	2	3	4	2	5	3	5	5	2	5
Questioner83	3	3	2	1	2	3	3	3	3	1	2	2	4	2	3	4	4	4	4	3	3	4	5	4	4	3
Questioner84	4	4	2	3	3	3	5	4	5	5	3	5	5	4	5	5	5	3	3	5	2	2	5	5	3	1
Questioner85	3	5	3	2	5	5	5	3	5	5	5	4	4	5	5	5	5	5	4	4	4	4	5	4	5	5
Questioner86	4	1	3	3	1	5	3	5	3	2	1	2	3	2	2	3	2	1	2	2	4	5	4	4	3	4
